# Supplementary material for: Modulation of mTOR signaling as a strategy for the treatment of Pompe disease
Source: EMBO Mol Med. 2017 Jan 27;9(3):353–70. doi: 10.15252/emmm.201606547 (PMC5331267; doi:10.15252/emmm.201606547)
Supplement: Supplementary file 4 — Source Data for Expanded View and Appendix [file EMMM-9-353-s004.zip]

Archive with 7 entries (6 files):
- Source_Data_For_Appendix+EV_figures/
- Source_Data_For_Appendix+EV_figures/.DS_Store
- Source_Data_For_Appendix+EV_figures/Source_Data_For_AppendixFigureS1.pdf
- Source_Data_For_Appendix+EV_figures/Source_Data_For_AppendixFigureS4.pdf
- Source_Data_For_Appendix+EV_figures/Source_Data_For_FigureEV3.pdf
- Source_Data_For_Appendix+EV_figures/Source_Data_For_FigureEV4.pdf
- Source_Data_For_Appendix+EV_figures/Source_Data_For_FigureEV5.pdf
